# Supplementary material for: Identification and Pathogenicity Analysis of the Pathogen Causing Spotted Spleen in Muscovy Duck
Source: Front Vet Sci. 2022 May 23;9:846298. doi: 10.3389/fvets.2022.846298 (PMC9169529; doi:10.3389/fvets.2022.846298)
Supplement: Supplementary Table 1 — Primers used in this study. [file Table_1.xlsx]

## Sheet: Sheet1
		Gene	Primer	primer sequence（5´~3´）	Product size/bp or reference
		gyrb	F	AGAGCGAGAAGAAAAAACCT	194bp
			R	CTCCCATAAGCATAGAGAAGA
		190	F	GTATTGAAAGCTCTGGCGG	644bp
		843	R	TCGCTTAGTCTCTGAACCC
		LPS-1	F	ACCAGGCAGGATTGTCTTTC	20
			R	TGAATCCAATGCTCCAATGA
		vapD	F	GCGGGAATTCCCATGTATGCTATTTTA	21
			R	GAGTCGACGGGATATAGCAGGTAAT
		bioF	F	ATGAATATTCCCAAAAGATTGTTAGAT	22
			R	TTATTTCTTTAAATTAGAAATGATAAAATTGTGGGC
		TSS9-1	F	ATGGCAAAGGAAAAATT	23/24
			R	CTGAACATTTATCACTACTGGAG
		TSS9-2	F	ACGGGTACCAGGTACTAAAGCCGAAAT	23/24
			R	ACGTGAGTTTTCGTTCCACTGCATGG CAGAAATACTAATG
		PncA	F	ATGAAAAAAGCACTTATCGTGGT	25
			R	ACCTAAAATGGTAACACCATTT
		03730Right	F	GACCATTCCGACATTAGAGG	26
			R	GTGATTTCAATAGCCGTTTT
